# Supplementary material for: Volatile profiling in Rhus coriaria fruit (sumac) from three different geographical origins and upon roasting as analyzed via solid-phase microextraction
Source: PeerJ. 2018 Jul 4;6:e5121. doi: 10.7717/peerj.5121 (PMC6035716; doi:10.7717/peerj.5121)
Supplement: Supplemental Information 1 [file peerj-06-5121-s002.xlsx]

## Sheet: Sheet1
NAME	Furfural	Maleic anhydride	.(-)-α-Pinene	α-Fenchene	Itaconic anhydride	.Furfural, 5-methyl-	β-Pinene	β-Myrcene	4-Carene	o-Cymene	Limonene	β-Phellandrene	Unknown monoterpene	β-Terpinene	Nonanal	.α-Thujone	Bornyl formate	Bornyl acetate	unknown monoterpene	Isobornyl formate	Nerol acetate	α-Longipinene	Allyl p-methylbenzyl ether	α-Cubebene	Isocaryophyllene	(E)-β-Famesene	Caryophyllene	(E)-β-Famesene	(Z,Z)-α-Farnesene	Humulene	cis-muurola-4(14),5-diene	Germacrene D	γ-Muurolene	α-Muurolene	β-Bisabolene	.δ-Cadinene, (+)-	.(-)-Calamenene	Naphthalene, 1,2,3,4,4a,7-hexahydro-1,6-dimethyl-4-(1-methylethyl)-	unknown sesquiterpene	unknown sesquiterpene	unknown sesquiterpene
KI	822	857	909	927	935	952	957	956	993	1003	1007	1009	1012	1035	1082	1088	1209	1261	1262	1262	1327	1330	1346	1353	1383	1383	1400	1415	1426	1433	1446	1449	1468	1471	1474	1491	1498	1507	1511	1525	1853
Cold DRINK 1	0	0	0	0	0	0	0	0	0	0	0	0	0	0	0	0	0.169189	1.52804	4.17017	1.52804	3.35378	2.41966	0.561339	0.525112	0.361326	0.435309	22.8617	36.7877	3.63988	4.13977	5.34281	3.02083	1.22823	1.6253	3.7291	1.74199	0.247046	0.376331	0.207434	0	0
Cold DRINK 2	0	0	0	0	0	0	0	0	0	0	0	0	0	0	0	0	0	0	0
COLD DRINK 3
EGYPT FRUIT 1	0	0	9.59762	0.450362	1.07182	0	5.85746	0.990403	0.427155	15.2616	19.5508	0.982143	1.87579	0.847231	0	0.921963	0	0	0	0	0	0	4.88515	1.41166	6.49032	7.43825	4.88515	7.43825	1.41166	0.954216	1.41166	4.88515	0	0	0.954216	0	0	0	0	0	0
EGYPT FRUIT 2	1.14754	0	4.29408	0	2.53766	0	1.16805	2.5262	1.28134	12.9994	8.16904	0.902188	1.66397	0.398269	6.00393	2.69718	0	0	0	0	0	0	8.94542	2.54392	7.91916	13.0352	8.94542	1.26744	2.54392	2.5182	2.54392	0.715217	0	0.715217	2.5182	0	0	0	0	0	0
EGYPT FRUIT 3	0	0	6.70771	0	0	0	2.07558	0	0.437321	10.9652	9.66091	0.512751	2.14635	0.437321	0.917443	1.08398	0	0	0	0	0	0	8.80406	2.58494	8.01714	10.2114	8.80406	10.2114	2.58494	1.22425	2.58494	8.80406	0	0	1.22425	0	0	0	0	0	0
JORDAN FRUIT 1	3.81641	0	3.52751	0	0	0	0	0	0	3.97982	4.67218	0	0	0	0	0	0	0	0	0	0	0.932415	1.04191	0.962737	11.2092	16.0532	12.1964	16.0532	3.06846	3.6109	3.06846	12.1964	0	0	3.6109	0	0	0	0	0	0
JORDAN FRUIT 2	9.06957	0	3.2776	0	1.24813	0	1.33018	0.417202	0.82788	9.93195	6.48054	1.61387	0.562889	0.561874	2.8907	2.33216	0	0	0	0	0.322541	1.49036	1.97656	1.09273	9.29209	10.9574	9.40748	10.7951	3.35095	2.29142	0.59855	0.622903	0.763952	0.719883	2.62396	0.955737	0.382121	0.426189	1.38555	0	0
JORDAN FRUIT 3	11.9739	0	4.28878	0	0.300576	1.12944	1.50256	0.580495	0.907654	9.84536	7.67086	1.44219	1.53507	0.39826	1.24378	2.64033	0	0	0	0	0.205936	1.97673	1.92116	1.28878	8.81552	9.58049	7.82715	9.37455	3.35166	2.38331	0.495783	0.920145	0.764652	0.185278	2.92073	0.564161	0.558716	0.552631	0.853368	0	0
PALESTINE FRUIT 1	0	0	31.7808	0.30545	3.36452	0	1.97742	0.693053	0.336661	4.41382	5.88576	0.906311	0.826197	0.250036	2.33889	1.25346	0.0595394	0.0595394	0.414043	0.0595394	0.125391	1.18443	1.02047	0.88012	7.31152	10.5108	7.79042	0.0549671	4.62559	1.86953	1.27369	1.16972	0.138362	0.770186	0.128025	1.9642	0.525418	1.58018	2.15187	0	0
PALESTINE FRUIT 2	0	0	17.9075	1.63505	1.8754	0	0.736688	0	0	2.10415	3.66954	0	0.408475	0	1.46377	1.08955	0	0	0.201658	0	0	0.974034	0.798461	0.600817	8.99505	13.3828	10.0915	13.3828	4.53895	2.34436	1.51279	0.929317	1.90622	0.728089	3.24143	2.25421	0.157657	1.21525	1.85448	0	0
PALESTINE FRUIT 3	0	0	19.8872	1.41942	2.26942	0	0.781774	0	0	3.53788	6.81565	0	0.319248	0	0	1.14224	0	0	0	0	0	0	7.95334	2.46529	7.654	10.4641	7.95334	10.4641	2.46529	1.99452	2.46529	7.95334	0	0	1.99452	0	0	0	0	0	0
PALESTINE ROASTED FRUIT 1	33.7533	4.63892	5.77532	0.0641386	5.58628	3.79062	0.161733	0.351875	0.121981	0.245361	1.21316	0.133599	0.114835	0.325265	9.36056	1.23405	0.235366	0.235366	0.554635	0.235366	0.521954	0.0288336	0.888895	0.702501	0.106165	0.125279	10.6008	0.312073	0.250882	3.163	2.30607	2.04394	0.924175	2.09973	1.01717	4.29918	1.09953	0.385506	0.697404	0.160109	0.135048
PALESTINE ROASTED FRUIT 2	40.1804	2.7578	1.24381	0.0900901	4.78912	4.8605	0.204877	0.265851	0.136212	0.394372	0.735125	0.0710708	0.059855	0.226358	19.5013	9.15347	0.0336754	0.0336754	0.187173	0.0336754	0.0578132	0.482811	0.427683	0.281654	0.0848318	0.0877966	4.46426	0.323161	0.118619	1.37462	1.1253	0.929766	0.490391	1.04422	0.436997	1.91743	0.616394	0.20801	0.346795	0.162727	0.0603584
PALESTINE ROASTED FRUIT 3	50.6816	2.35142	0.98026	0	5.44178	5.52852	0.0503188	0.0371936	0.085364	0.200872	0.806309	0.083887	0.0348774	0.171366	15.0537	7.68189	0	0	0	0	0.49822	0.0979857	0.164652	0.0790532	1.53474	0.045015	1.49419	1.58912	0.965087	0.52202	0.326317	0.260557	0.826685	0.376501	0.0896943	0.787477	0.228801	0.717118	0.122289	0.0851962	0
